# Supplementary material for: High-Risk Regions of African Swine Fever Infection in Mozambique
Source: Viruses. 2023 Apr 20;15(4):1010. doi: 10.3390/v15041010 (PMC10142141; doi:10.3390/v15041010)
Supplement: Supplementary file 1 [file viruses-15-01010-s001.zip]

Archive with 1 entries (1 files):
- viruses-2298910-supplementary Table S1.xls
