# Supplementary material for: High-Risk Regions of African Swine Fever Infection in Mozambique
Source: Viruses. 2023 Apr 20;15(4):1010. doi: 10.3390/v15041010 (PMC10142141; doi:10.3390/v15041010)
Supplement: Supplementary file 1 [file viruses-15-01010-s001.zip › viruses-2298910-supplementary Table S1.xls]

## Sheet: Core data export
Country code	Installation code	Data ID	Data entry date (initial)	Data entry date (last modified)	Date of observation	Reporting officer	Initial observation	Initial observation ID	Report ID	Farm	Farming system code	Admin 1	Species	Age code	Age	Cases	Deaths	Examined	Destroyed	Slaughtered	Vaccinated	Sample ID	Diagnosing officer	Tentative diagnosis code	Tentative diagnosis	Tentative Type code	Tentative Type	Tentative Remarks	Basis for diagnosis (tentative)	Differential diagnosis code 1	Differential diagnosis 1	Differential1 Type code	Differential1 Type	Differential1 Remarks	Differential diagnosis code 2	Differential diagnosis 2	Differential2 Type code	Differential2 Type	Differential2 Remarks	Final diagnosis code	Final diagnosis	Date of diagnosis
MOZ	001	18	2001-07-24 16:24:44	2001-07-24 16:24:44	2001-02-14 01:00:00	15	Y	2000018	18		FR	Zambezia	Swine	Ju	Juvenile	15	15		0	14	0		15	A120	African swine fever				clinical signs	A120	African swine fever									A120	African swine fever	2001-02-14
MOZ	001	19	2001-07-26 14:54:11	2001-07-26 14:54:11	2001-02-23 01:00:00	15	Y	2000019	19		FR	Zambezia	Swine	Ju	Juvenile	10	10	0	0	1	0		15	A120	African swine fever				clinical signs											A120	African swine fever	2001-02-23
MOZ	001	20	2001-07-26 15:17:58	2001-07-26 15:17:58	2001-02-25 01:00:00	15	Y	2000020	20		FR	Zambezia	Swine			16	1	0	16	0	0		15	A120	African swine fever				clinical signs											A120	African swine fever	2001-02-25
MOZ	001	121	2002-02-22 14:37:53	2002-02-22 14:37:53	2002-02-22 01:00:00	27	Y	2000121	121		FR	Sofala	Swine	Al	All	70	70	70	0	0	0		24	A120	African swine fever				clinical signs											A120	African swine fever
MOZ	001	122	2002-02-22 15:15:03	2002-02-22 15:15:03	2001-12-05 01:00:00	24	Y	2000122	122		FR	Sofala	Swine	Al	All	460	460		2	0	0	19	24	A120	African swine fever				clinical signs											A120	African swine fever	2001-12-17
MOZ	001	125	2002-03-01 12:40:04	2002-03-01 12:40:04	2002-02-08 01:00:00	30	Y	2000125	125		Pu	Nampula	Swine	Al	All	1587	1587	150	0	0	0	20	6	A120	African swine fever				clinical signs,PM lesions											A120	African swine fever	2002-03-05
MOZ	001	126	2002-03-01 14:34:39	2002-03-01 14:34:39	2002-03-01 01:00:00	30	Y	2000126	126		FR	Nampula	Swine	Al	All	4688	4688	0	0	0	0	21		A120	African swine fever				clinical signs,PM lesions
MOZ	001	128	2002-04-11 13:24:23	2002-04-11 13:24:23	2002-04-11	30	Y	2000128	128		FR	Nampula	Swine	Ju	Juvenile	36	36	30	15	0	0	22	6	A120	African swine fever				clinical signs,PM lesions											A120	African swine fever
MOZ	001	193	2002-10-28 13:46:11	2002-10-28 13:46:11	2002-08-19	29	Y	2000193	193		Pu	Sofala	Swine	Al	All	11	8	11	3	9	0	31	36	A120	African swine fever				clinical signs											A120	African swine fever	2002-08-23
MOZ	001	313	2003-07-30 14:54:00	2003-07-30 14:54:00	2003-05-15	46	Y	2000313	313		FR	Tete	Swine	Al	All	15	15		15	0	0			A120	African swine fever				clinical signs	A120	African swine fever									A120	African swine fever	2003-05-15
MOZ	001	505	2003-12-08 21:02:47	2003-12-08 21:02:47	2003-12-01 01:00:00	36	Y	2000505	505		FR	Cabo Delgado	Swine			1	1	2	0	0	0	70	36	A120	African swine fever				clinical signs	U005	Food poisoning									A120	African swine fever	2003-12-01
MOZ	001	509	2003-12-09 14:25:11	2003-12-09 14:25:11	2003-10-06	57	Y	2000509	509		FR	Cabo Delgado	Swine	Al	All	1600	1600	26	26			74	36	A120	African swine fever				clinical signs											A120	African swine fever	2003-10-31
MOZ	001	557	2004-06-23 09:53:16	2004-06-23 09:53:16	2004-01-07 01:00:00	30	Y	2000557	557		Pu	Nampula	Swine	Al	All	14	14	14	0	136	0	79	36	A120	African swine fever				clinical signs													2004-01-14
MOZ	001	600	2004-10-25 08:15:45	2004-10-25 08:15:45	2004-04-26	66	Y	2000600	600		FR	Cabo Delgado	Swine	Al	All	129	129		0	2	0	91	67	A120	African swine fever				clinical signs,PM lesions											A120	African swine fever	2004-04-26
MOZ	001	602	2004-10-25 09:32:30	2004-10-25 09:32:30	2004-04-14	68	Y	2000602	602		FR	Tete	Swine	Al	All	93	93	8	0	0	0	93	68	A120	African swine fever				clinical signs											A120	African swine fever	2004-04-16
MOZ	001	622	2004-10-26 13:59:44	2004-10-26 13:59:44	2004-06-10	72	Y	2000622	622		FR	Zambezia	Swine	Al	All	47	47		0	0	0	111	72																	A120	African swine fever	2004-06-10
MOZ	001	623	2004-10-26 14:11:59	2004-10-26 14:11:59	2004-06-18	72	Y	2000623	623		FR	Zambezia	Swine	Al	All	20	20		0	0	0	112	72																	A120	African swine fever	2004-06-10
MOZ	001	644	2004-10-29 07:41:53	2004-10-29 07:41:53	2004-09-07	66	Y	2000644	644		FR	Cabo Delgado	Swine	Al	All	150	150	10	0	0	0	130	66																	A120	African swine fever
MOZ	001	645	2004-10-29 08:09:57	2004-10-29 08:09:57	2004-08-10	67	Y	2000645	645		FR	Cabo Delgado	Swine	Al	All	5965	5965	30	0	0	0	131	67																	A120	African swine fever	2004-09-02
MOZ	001	646	2004-10-29 08:24:42	2004-10-29 08:24:42	2004-09-17	66	Y	2000646	646		FR	Cabo Delgado	Swine	Al	All	2075	2075	14	0	0	0	132	67																	A120	African swine fever	2004-09-23
MOZ	001	647	2004-10-29 08:39:26	2004-10-29 08:39:26	2004-09-15	10	Y	2000647	647		FR	Maputo	Swine	Al	All	43	31	15	12	40		133	36																	A120	African swine fever	2004-09-17
MOZ	001	648	2004-10-29 08:52:42	2004-10-29 08:52:42	2004-08-30	24	Y	2000648	648		FR	Sofala	Swine	Al	All	9	9	3	0	0	0	134	24																	A120	African swine fever	2004-09-17
MOZ	001	649	2004-10-29 09:04:02	2004-10-29 09:04:02	2004-09-16	44	Y	2000649	649		FR	Maputo	Swine	Al	All	5	5	5	0	0	0	135	36																	A120	African swine fever	2004-09-16
MOZ	001	674	2005-02-24 15:53:53	2005-02-24 15:53:53	2004-11-19 01:00:00	76	Y	2000674	674		FR	Sofala	Swine	Al	All	29	27			2			76	A120	African swine fever				clinical signs,PM lesions											A120	African swine fever	2004-11-19
MOZ	001	675	2005-02-24 16:06:17	2005-02-24 16:06:17	2004-11-18 01:00:00	36	Y	2000675	675		FP	Maputo	Swine	Al	All	6	4					154	36																	A120	African swine fever	2004-11-19
MOZ	001	676	2005-02-25 08:40:20	2005-02-25 08:40:20	2004-11-12 01:00:00	10	Y	2000676	676		Pu	Maputo	Swine	Al	All	20	12			88		155	36	A120	African swine fever				clinical signs,PM lesions	A030	Swine Vesicular Disease									A120	African swine fever	2004-11-19
MOZ	001	688	2005-02-28 12:00:56	2005-02-28 12:00:56	2004-11-12 01:00:00	10	Y	2000688	688		Pu	Maputo	Swine	Al	All	274	274		12	72		165	36	A120	African swine fever				clinical signs											A120	African swine fever	2004-12-13
MOZ	001	694	2005-10-19 14:52:49	2005-10-19 14:52:49	2005-01-01 01:00:00	10	Y	2000694	694		FR	Maputo	Swine	Al	All	50	50	0	50	0	0	168	48	A120	African swine fever				clinical signs,laboratory tests	A120	African swine fever									A120	African swine fever	2005-04-04
MOZ	001	704	2005-10-25 08:34:25	2005-10-25 08:34:25	2005-01-24 01:00:00	46	Y	2000704	704		FR	Tete	Swine	Al	All	175	175		0	0	0		28	A120	African swine fever				clinical signs	A120	African swine fever									A120	African swine fever	2005-01-24
MOZ	001	714	2005-10-26 09:32:23	2005-10-26 09:32:23	2005-03-08 01:00:00	46	Y	2000714	714		FR	Sofala	Swine	Al	All	50	50	10	20	20			46	A120	African swine fever				clinical signs,PM lesions	A120	African swine fever									A120	African swine fever
MOZ	001	727	2005-10-28 10:36:49	2005-10-28 10:36:49	2005-05-04	10	Y	2000727	727		In	Maputo	Swine	Al	All	18	6	30	6	12		197	36	A120	African swine fever				clinical signs,PM lesions	A120	African swine fever									A120	African swine fever	2005-05-12
MOZ	001	728	2005-11-06 13:10:17	2005-11-06 13:10:17	2005-05-03	10	Y	2000728	728		In	Maputo	Swine	Al	All	3	2	50	0	51	0	198	36	A120	African swine fever				clinical signs,PM lesions	A120	African swine fever									A120	African swine fever	2005-05-12
MOZ	001	731	2005-11-06 14:05:37	2005-11-06 14:05:37	2005-04-29	10	Y	2000731	731		Si	Maputo	Swine	Al	All	499	84	0	12	320	0	202	36	A120	African swine fever				clinical signs,PM lesions	A120	African swine fever									A120	African swine fever	2005-05-26
MOZ	001	740	2005-11-10 18:34:38	2005-11-10 18:34:38	2005-06-28	10	Y	2000740	740		Si	Maputo	Swine	Al	All	15	2	10	2	11		204	36	A120	African swine fever				clinical signs,laboratory tests,PM lesions	A120	African swine fever									A120	African swine fever	2005-07-04
MOZ	001	755	2005-11-12 09:52:01	2005-11-12 09:52:01	2005-06-30	10	Y	2000755	755		In	Maputo	Swine	Al	All	3	1	10	2	7		214	36	A120	African swine fever				clinical signs,laboratory tests,PM lesions	A120	African swine fever									A120	African swine fever	2005-07-25
MOZ	001	756	2005-11-12 10:01:52	2005-11-12 10:01:52	2005-06-29	10	Y	2000756	756		Si	Maputo	Swine	Ju	Juvenile	2	1	4	1	3		215	36	A120	African swine fever				clinical signs,laboratory tests,PM lesions	A120	African swine fever									A120	African swine fever	2005-07-25
MOZ	001	757	2005-11-12 10:10:42	2005-11-12 10:10:42	2005-07-11	10	Y	2000757	757		In	Maputo	Swine	Al	All	10	0	14		14		216	36	A120	African swine fever				clinical signs,laboratory tests,PM lesions	A120	African swine fever									A120	African swine fever	2005-07-25
MOZ	001	775	2005-11-13 13:54:56	2005-11-13 13:54:56	2005-07-09	22	Y	2000775	775		FR	Nampula	Swine	Al	All	125	125	10	25	0	0		22	A120	African swine fever				clinical signs	A120	African swine fever									A120	African swine fever	2005-07-09
MOZ	001	777	2005-11-13 14:10:45	2005-11-13 14:10:45	2005-09-16	40	Y	2000777	777		FR	Tete	Swine	Al	All	4	4	0	0	0	0		29	A120	African swine fever				clinical signs,PM lesions	A120	African swine fever									A120	African swine fever	2005-09-16
MOZ	001	778	2005-11-13 14:18:36	2005-11-13 14:18:36	2005-09-19	40	Y	2000778	778		FR	Tete	Swine	Al	All	468	468	0	0	0	0		29	A120	African swine fever				clinical signs,PM lesions	A120	African swine fever									A120	African swine fever	2005-09-19
MOZ	001	779	2005-11-13 14:28:24	2005-11-13 14:28:24	2005-09-18	40	Y	2000779	779		FR	Tete	Swine	Al	All	192	190	0	0	2	0		29	A120	African swine fever				clinical signs,PM lesions	A120	African swine fever									A120	African swine fever	2005-09-19
MOZ	001	781	2005-11-13 14:41:58	2005-11-13 14:41:58	2005-08-10	45	Y	2000781	781		In	Gaza	Swine	Al	All	5	4	0	0	1		229	36	A120	African swine fever				clinical signs,laboratory tests,PM lesions	A120	African swine fever									A120	African swine fever	2005-09-30
MOZ	001	784	2005-11-15 15:18:18	2005-11-15 15:18:18	2005-10-10	71	Y	2000784	784		FR	Gaza	Swine	Al	All	7	5	40	0	2	0	230	36	A120	African swine fever				clinical signs	A120	African swine fever									A120	African swine fever	2005-10-14
MOZ	001	785	2005-11-15 15:37:42	2005-11-15 15:37:42	2005-09-30	10	Y	2000785	785		In	Maputo	Swine	Al	All	14	5	4	5	0	0	231	36	A120	African swine fever				clinical signs	A120	African swine fever									A120	African swine fever	2005-10-10
MOZ	001	786	2005-11-15 15:54:28	2005-11-15 15:54:28	2005-09-05	10	Y	2000786	786		Si	Maputo	Swine	Al	All	4	3	15	0	0	0	232	36	A120	African swine fever				clinical signs	A120	African swine fever									A120	African swine fever	2005-10-18
MOZ	001	787	2005-11-15 16:07:13	2005-11-15 16:07:13	2005-10-17	71	Y	2000787	787		FR	Gaza	Swine	Al	All	17	17	13	0	0	0	233	36	A120	African swine fever				clinical signs	A120	African swine fever									A120	African swine fever	2005-10-25
MOZ	001	788	2005-11-15 16:19:27	2005-11-15 16:19:27	2005-10-26	32	Y	2000788	788		FR	Gaza	Swine	Ju	Juvenile	4	4	16	4	0	0	234	36	A120	African swine fever				clinical signs	A120	African swine fever									A120	African swine fever	2005-10-31
MOZ	001	790	2005-11-15 16:45:19	2005-11-15 16:45:19	2005-09-30	10	Y	2000790	790		Si	Maputo	Swine	Al	All	10	5	5	5	10	0	236	36	A120	African swine fever				clinical signs	A120	African swine fever									A120	African swine fever	2005-10-24
MOZ	001	791	2006-01-30 14:23:54	2006-01-30 14:23:54	2005-11-08 01:00:00	71	Y	2000791	791		FR	Gaza	Swine	Al	All	2	0	0	2	0	0	238	32	A120	African swine fever				clinical signs,PM lesions	A120	African swine fever									A120	African swine fever	2005-11-08
MOZ	001	803	2006-02-02 11:58:28	2006-02-02 11:58:28	2005-11-19 01:00:00	46	Y	2000803	803		FR	Sofala	Swine	Al	All	5	5	0	0	0			46	A120	African swine fever				clinical signs,PM lesions	A120	African swine fever									A120	African swine fever	2005-11-19
MOZ	001	809	2006-10-24 09:53:29	2006-10-24 09:53:29	2006-02-07 01:00:00	32	Y	2000809	809		FR	Gaza	Swine	Al	All	180	168		1	1		251	36	A120	African swine fever				clinical signs	A120	African swine fever									A120	African swine fever	2006-02-13
MOZ	001	813	2006-10-24 17:29:37	2006-10-24 17:29:37	2006-02-08 01:00:00	45	Y	2000813	813		FR	Gaza	Swine	Al	All	5	5	0	0	0	0	252	36	A120	African swine fever				clinical signs	A130	Hog cholera									A120	African swine fever	2006-03-03
MOZ	001	815	2006-10-24 17:49:58	2006-10-24 17:49:58	2006-02-10 01:00:00	25	Y	2000815	815		FR	Manica	Swine	Al	All	59	59	0	7	0	0	253	36	A120	African swine fever				clinical signs	A130	Hog cholera									A120	African swine fever	2006-02-24
MOZ	001	816	2006-10-24 17:58:35	2006-10-24 17:58:35	2006-02-25 01:00:00	10	Y	2000816	816		FR	Maputo	Swine	Al	All	25	19	2	0	6	0	254	36	A120	African swine fever				clinical signs	A130	Hog cholera									A120	African swine fever	2006-03-17
MOZ	001	822	2006-10-25 06:55:28	2006-10-25 06:55:28	2006-03-01 01:00:00	77	Y	2000822	822		In	Sofala	Swine	Al	All	300	300	4	0	35	0	259	77	A120	African swine fever				clinical signs	A130	Hog cholera									A120	African swine fever	2006-03-02
MOZ	001	823	2006-10-25 07:50:09	2006-10-25 07:50:09	2006-03-14 01:00:00	25	Y	2000823	823		FR	Manica	Swine	Al	All	1137	1050	0	0	87	0	260	36	A120	African swine fever				clinical signs	A130	Hog cholera									A120	African swine fever	2006-03-14
MOZ	001	824	2006-10-25 08:16:59	2006-10-25 08:16:59	2006-03-17 01:00:00	25	Y	2000824	824		FR	Manica	Swine	Al	All	8	8	0	0	0	0	261	36	A120	African swine fever				clinical signs	A130	Hog cholera									A120	African swine fever	2006-03-14
MOZ	001	825	2006-10-25 08:47:26	2006-10-25 08:47:26	2006-03-06 01:00:00	45	Y	2000825	825		FR	Gaza	Swine	Al	All	16	2	14		14		262, 263	36	A120	African swine fever				clinical signs	A130	Hog cholera									A120	African swine fever	2006-03-14
MOZ	001	826	2006-10-25 09:10:55	2006-10-25 09:10:55	2006-03-15 01:00:00	10	Y	2000826	826		FR	Maputo	Swine	Al	All	13	13	3		70		264	36	A120	African swine fever				clinical signs	A130	Hog cholera									A120	African swine fever	2006-03-17
MOZ	001	835	2006-10-26 08:09:55	2006-10-26 08:09:55	2006-04-20	77	Y	2000835	835		Pu	Sofala	Swine	Al	All	8	3	44	5	44			76	A120	African swine fever				clinical signs	A130	Hog cholera									A120	African swine fever	2006-04-22
MOZ	001	836	2006-10-26 08:35:29	2006-10-26 08:35:29	2006-05-03	10	Y	2000836	836		FR	Maputo	Swine	Al	All	4	4					275	36	A120	African swine fever				clinical signs	A130	Hog cholera									A120	African swine fever	2006-05-04
MOZ	001	843	2006-10-26 11:40:05	2006-10-26 11:40:05	2006-05-03	10	Y	2000843	843		FR	Maputo	Swine	Al	All	11	1	1		44		282	36	A120	African swine fever				clinical signs	A130	Hog cholera									A120	African swine fever	2006-05-30
MOZ	001	862	2006-10-27 13:42:30	2006-10-27 13:42:30	2006-05-06	77	Y	2000862	862		Si	Sofala	Swine	Al	All	52	47		5			301		A120	African swine fever				clinical signs	A130	Hog cholera
MOZ	001	869	2006-10-27 15:07:28	2006-10-27 15:07:28	2006-07-26	71	Y	2000869	869		FR	Gaza	Swine	Al	All	50	50	5						A120	African swine fever				clinical signs	A130	Hog cholera
MOZ	001	870	2006-10-27 15:16:12	2006-10-27 15:16:12	2006-07-20	10	Y	2000870	870		FR	Maputo	Swine	Al	All	10	4	15	6	4		309		A120	African swine fever				clinical signs	A130	Hog cholera
MOZ	001	876	2006-12-27 14:43:21	2006-12-27 14:43:21	2006-12-27 01:00:00	71	Y	2000876	876		FR	Gaza	Swine	Al	All	190	158	20	12	20		315	36	A120	African swine fever				clinical signs,PM lesions	A130	Hog cholera									A120	African swine fever	2006-12-27
MOZ	001	881	2006-12-27 15:27:59	2006-12-27 15:27:59	2006-08-15	10	Y	2000881	881		FP	« Mozambique »	Swine	Al	All	15	14	1	14	1	0	320	36	A120	African swine fever					A130	Hog cholera									A120	African swine fever	2006-08-17
MOZ	001	885	2006-12-27 16:24:05	2006-12-27 16:24:05	2006-09-29	78	Y	2000885	885		FR	Inhambane	Swine	Al	All	2	2	1	0	0	0	324	36	A120	African swine fever				clinical signs,PM lesions	A130	Hog cholera									A120	African swine fever	2006-10-02
MOZ	001	897	2006-12-27 17:45:09	2006-12-27 17:45:09	2006-08-15	79	Y	2000897	897		FR	Sofala	Swine	Al	All	5	5	1	0	1	0	336	36	A120	African swine fever				clinical signs	A130	Hog cholera									A120	African swine fever	2006-09-28
MOZ	001	908	2007-01-10 16:45:36	2007-01-10 16:45:36	2006-12-17 01:00:00	77	Y	2000908	908		FR	Sofala	Swine	Al	All	59	59	0	0	0	0	343		A120	African swine fever				clinical signs,PM lesions	A130	Hog cholera
MOZ	001	909	2007-01-10 16:55:03	2007-01-10 16:55:03	2006-12-26 01:00:00	77	Y	2000909	909		FR	Sofala	Swine	Al	All	6	0	0	6	0	0	344		A120	African swine fever				clinical signs,PM lesions	A130	Hog cholera
MOZ	001	4000122	2007-09-19	2007-09-19	2007-07-04	10	Y	4000123	34/mpt/07		FP	Maputo	Swine	Al	All	5	5	20				4000055	6	A120	African swine fever				clinical signs	A130	Hog cholera									A120	African swine fever	2007-07-13
MOZ	001	4000124	2007-09-19	2007-09-19	2007-07-02	10	Y	4000125	33/mpt/07		Pu	Maputo	Swine	Al	All	19	17	50				4000056, 4000057	6	A120	African swine fever				clinical signs	A130	Hog cholera									A120	African swine fever	2007-07-13
MOZ	001	4000148	2007-10-22	2007-10-22	2007-09-30	67	Y	4000149	4/CD/07		FR	Cabo Delgado	Swine	Al	All	352	297	55				4000062	67	A120	African swine fever				clinical signs	A130	Hog cholera									A120	African swine fever
MOZ	001	4000296	2007-12-10	2007-12-10	2007-11-26	10	Y	4000297	91/mpt/07		In	Maputo	Swine	Al	All	5	3	2					10	A120	African swine fever				clinical signs	A130	Hog cholera									A120	African swine fever	2007-12-03
MOZ	001	4000298	2007-12-10	2007-12-10	2007-09-20	67	Y	4000299	5/cd/07		FR	Cabo Delgado	Swine	Al	All	842	340	81					67	A120	African swine fever				clinical signs	A130	Hog cholera									A120	African swine fever	2007-09-20
MOZ	001	4000341	2007-12-21	2008-03-22	2007-11-26	10	N		91/mpt/07		FP	Maputo	Swine	Al	All	10	7	2				4000114	6	A120	African swine fever				clinical signs	A130	Hog cholera									A120	African swine fever	2007-12-13
MOZ	001	4000441	2008-02-14	2008-02-14	2008-02-07	77	Y	4000442	02/sf/08		FP	Sofala	Swine	Al	All	23	20	12				4000118	6	A120	African swine fever				clinical signs	A130	Hog cholera									A120	African swine fever
MOZ	001	4000465	2008-03-04	2008-03-04	2008-02-20	77	N		02/sof/08		FP	Sofala	Swine	Al	All	80	18					4000120		A120	African swine fever				clinical signs	A130	Hog cholera									A120	African swine fever	2008-02-20
MOZ	001	4000532	2008-04-25	2008-04-25	2008-03-03	77	Y	4000533	5/sf/08		FP	Sofala	Swine	Al	All	35	30						77	A120	African swine fever				clinical signs	A130	Hog cholera									A120	African swine fever
MOZ	001	4000548	2008-04-27	2008-04-27	2007-10-29	10	Y	4000549	07/mpt/08		FP	Maputo	Swine	Ad	Adult	3	1	1				4000146, 4000147	4000007	A120	African swine fever				clinical signs	A130	Hog cholera									A120	African swine fever	2008-03-16
MOZ	001	4000550	2008-04-27	2008-04-27	2007-11-22	10	Y	4000551	08/mpt/08		FP	Maputo	Swine	Ad	Adult	1	1	1				4000148	4000007	A120	African swine fever				clinical signs	A130	Hog cholera									A120	African swine fever	2008-03-16
MOZ	001	4000574	2008-06-02	2008-06-02	2008-05-20	10	Y	4000575	mpt	Ana Piedade Monteiro	FR	Maputo	Swine	Al	All	3	3	66				4000157, 4000158	4000007	A120	African swine fever				clinical signs	A130	Hog cholera									A120	African swine fever	2008-05-26
MOZ	001	4000584	2008-06-03	2008-06-03	2008-04-03	2	Y	4000585	05/08		Pu	Maputo	Swine	Al	All	4	2	4				4000159	4000007	A120	African swine fever					A030	Swine Vesicular Disease									A120	African swine fever	2008-04-15
MOZ	001	4000687	2008-07-17	2008-07-17	2008-07-07	10	Y	4000688	46/mpt/08		Pu	Maputo	Swine	Al	All	20	15	1				4000202	4000007	A120	African swine fever				clinical signs	A130	Hog cholera									A120	African swine fever	2008-07-07
MOZ	001	4000723	2008-07-30	2008-07-30	2008-06-18	4000007	Y	4000724	500/LCV		FP	Gaza	Swine	Ad	Adult	2	2	1				4000215	4000007	A120	African swine fever				clinical signs	A130	Hog cholera									A120	African swine fever	2008-07-04
MOZ	001	4000779	2008-09-09	2008-09-09	2008-07-06	67	Y	4000780	03/CD/08		FR	Cabo Delgado	Swine	Al	All	463	403	14					67	A120	African swine fever				clinical signs	A130	Hog cholera									A120	African swine fever	2008-07-16
MOZ	001	4000785	2008-09-09	2008-09-09	2008-09-05	22	Y	4000786	11/npl/08		In	Nampula	Swine	Al	All	6	0	34					22	A120	African swine fever				clinical signs	A130	Hog cholera									A120	African swine fever	2008-09-05
MOZ	001	4000807	2008-10-10	2008-10-10	2008-09-05	22	Y	4000808	10/npl/08	Mutomote	Pu	Nampula	Swine	Al	All	34	34	7				4000226	4000007	A120	African swine fever				clinical signs	A130	Hog cholera									A120	African swine fever	2008-09-15
MOZ	001	4000809	2008-10-10	2008-10-10	2008-09-05	22	N		11/npl/08	missionarios	FP	Nampula	Swine	Al	All	6	0	34					22	A120	African swine fever				clinical signs	A130	Hog cholera									A120	African swine fever	2009-09-09
MOZ	001	4000813	2008-10-14	2008-10-14	2008-09-15	22	N		12/npl/08	Cintra	FP	Nampula	Swine	Al	All	32	25	17					4000010	A120	African swine fever				clinical signs	A130	Hog cholera									A120	African swine fever	2008-09-17
MOZ	001	4000843	2008-10-14	2009-04-06	2008-08-12	10	Y	4000844	65/MPT/08		FP	Maputo	Swine	Ju	Juvenile	1	1	1				4000238	4000007	A120	African swine fever				clinical signs	A130	Hog cholera									A120	African swine fever	2008-09-30
MOZ	001	4000883	2008-11-13	2008-11-13	2008-10-08	10	Y	4000884	77/mpt/08	Irmas guava	Pu	Maputo	Swine	Ad	Adult	80	70	2				4000247	4000007	A120	African swine fever				PM lesions	A130	Hog cholera									A120	African swine fever	2008-10-15
MOZ	001	4000968	2009-03-06	2009-03-06	2009-02-02	10	Y	4000969	mpt/09	A. Jemes	Pu	Maputo	Swine	Al	All	74	69	80				4000269	4000007	A120	African swine fever				clinical signs	A130	Hog cholera									A120	African swine fever	2009-02-03
MOZ	001	4000970	2009-03-06	2009-03-06	2009-01-20	10	Y	4000971	mpt/09	ugc	Pu	Maputo	Swine	Al	All	13	10	50				4000270	4000007	A120	African swine fever				clinical signs	A130	Hog cholera									A120	African swine fever	2009-01-21
MOZ	001	4001065	2009-04-01	2009-04-01	2009-03-09	10	Y	4001066	mpt/09		FP	Maputo	Swine	Al	All	42	39	3				4000285	4000007	A120	African swine fever				clinical signs	A130	Hog cholera									A120	African swine fever	2009-03-16
MOZ	001	4001067	2009-04-01	2009-04-01	2009-02-05	10	Y	4001068	mpt/09		FP	Maputo	Swine	Al	All	24	17	7				4000286	4000007	A120	African swine fever				clinical signs	A130	Hog cholera									A120	African swine fever	2009-03-16
MOZ	001	4001134	2009-05-05	2009-05-05	2009-04-29	78	Y	4001135	sf/09	Brigada de Foguetes	Pu	Sofala	Swine	Al	All	6	6	32				4000313	78	A120	African swine fever				Farmer's report	A130	Hog cholera									A120	African swine fever	2009-04-29
MOZ	001	4001603	2009-11-12	2009-11-12	2009-08-17	10	Y	4001604	Maputo		FP	Maputo	Swine	Al	All	3	3	1				4000414	10	A120	African swine fever				clinical signs	C801	Swine erysipelas									A120	African swine fever	2009-08-26
MOZ	001	4001813	2010-02-11	2010-02-11	2010-01-29	22	Y	4001814	Cabo delgado		FP	Nampula	Swine	Al	All	20	10	10				4000465	22	A120	African swine fever				clinical signs	C801	Swine erysipelas									A120	African swine fever	2010-02-08
MOZ	001	4001819	2010-02-11	2010-02-11	2009-08-30	67	Y	4001820	Cabo delgado		FP	Sofala	Swine	Al	All	107	107	120				4000467	67	A120	African swine fever				clinical signs	C801	Swine erysipelas									A120	African swine fever	2009-09-21
MOZ	001	4001829	2010-02-18	2010-02-18	2010-01-18	10	Y	4001830	Maputo		FP	Maputo	Swine	Al	All	96	36	1				4000470	10	A120	African swine fever				clinical signs	C801	Swine erysipelas									A120	African swine fever	2010-02-11
MOZ	001	4001845	2010-02-18	2010-02-18	2009-12-20	10	Y	4001846	Maputo		FP	Maputo	Swine	Al	All	10	10	1				4000478	10	A120	African swine fever				clinical signs	C801	Swine erysipelas									A120	African swine fever	2010-02-15
MOZ	001	4001893	2010-07-14	2010-07-14	2010-05-05	10	Y	4001894	52/MPM		FP	Maputo	Swine	Al	All	3	3	1				4000492	4000007	A120	African swine fever				clinical signs	A130	Hog cholera									A120	African swine fever	2010-06-23
MOZ	001	4002007	2010-07-16	2010-07-16	2010-03-10	10	Y	4002008	33/mpm		FR	Maputo	Swine	Al	All	20	20	2				4000534	4000007	A120	African swine fever				clinical signs	A130	Hog cholera									A120	African swine fever	2010-05-27
MOZ	001	4002045	2010-07-16	2010-07-16	2010-01-18	10	Y	4002046	01/mpm		FR	Maputo	Swine	Ad	Adult	96	30	1				4000544	4000007	A120	African swine fever				clinical signs	A130	Hog cholera									A120	African swine fever	2010-02-11
MOZ	001	4002103	2010-07-26	2010-07-26	2010-04-05	40	Y	4002104	Tete		Si	Tete	Swine	Al	All	45	45	45				4000570, 4000571	40	A120	African swine fever				clinical signs	C801	Swine erysipelas									A120	African swine fever	2010-04-05
MOZ	001	4002115	2010-07-26	2010-07-26	2010-05-21	4000005	Y	4002116	Gaza		FP	Gaza	Swine	Al	All	34	34	34				4000577	4000005	A120	African swine fever				clinical signs	C801	Swine erysipelas									A120	African swine fever	2010-05-21
MOZ	001	4002282	2010-08-11	2011-01-13 10:00:00	2010-06-05	4000008	Y	4002283	Inhambane		Si	Inhambane	Swine	Ad	Adult	16	16	2				4000713	4000008	A120	African swine fever				clinical signs	C801	Swine erysipelas									A120	African swine fever	2010-06-30
MOZ	001	4002292	2010-08-11	2010-08-11	2010-06-24	10	Y	4002293	Maputo		Pu	Maputo	Swine	Ad	Adult	4	4	2				4000719	10	A120	African swine fever				clinical signs	C801	Swine erysipelas									A120	African swine fever	2010-06-26
MOZ	001	4002294	2010-08-11	2010-08-11	2010-05-27	10	Y	4002295	Maputo		FP	Maputo	Swine	Al	All	3	3	3				4000720	10	A120	African swine fever				clinical signs	C801	Swine erysipelas									A120	African swine fever	2010-06-26
MOZ	001	4002296	2010-08-11	2010-08-11	2010-05-29	10	Y	4002297	Maputo		FP	Maputo	Swine	Al	All	10	10	1				4000721	10	A120	African swine fever				clinical signs	C801	Swine erysipelas									A120	African swine fever	2010-06-26
MOZ	001	4002304	2010-08-11	2010-08-11	2010-06-10	10	Y	4002305	Maputo		In	Maputo	Swine	Al	All	5	5	2				4000724	10	A120	African swine fever				clinical signs	C801	Swine erysipelas									A120	African swine fever	2010-06-26
MOZ	001	4002306	2010-08-11	2010-08-11	2010-06-05	10	Y	4002307	Maputo		Pu	Maputo	Swine	Al	All	10	10	3				4000725	10	A120	African swine fever				clinical signs	C801	Swine erysipelas									A120	African swine fever	2010-06-26
MOZ	001	4002310	2010-08-11	2010-08-11	2010-07-30	10	Y	4002311	Maputo		Si	Maputo	Swine	Al	All	22	22	3				4000727	10	A120	African swine fever				clinical signs	C801	Swine erysipelas									A120	African swine fever	2010-08-05
MOZ	001	4002330	2010-09-08	2010-09-08	2010-07-02	10	Y	4002331	Maputo		FP	Maputo	Swine	Al	All	2	2	2				4000735	10	A120	African swine fever				clinical signs	C801	Swine erysipelas									A120	African swine fever	2010-08-25
MOZ	001	4002340	2010-09-08	2010-09-08	2010-07-08	10	Y	4002341	Maputo		FP	Maputo	Swine	Al	All	10	10	2				4000740	10	A120	African swine fever				clinical signs	C801	Swine erysipelas									A120	African swine fever	2010-08-25
MOZ	001	4002342	2010-09-08	2010-09-08	2010-06-20	10	N		Maputo		FP	Maputo	Swine	Al	All	10	10	5				4000741	10	A120	African swine fever				clinical signs	C801	Swine erysipelas									A120	African swine fever	2010-08-25
MOZ	001	4002346	2010-09-08	2010-09-08	2010-06-20	10	Y	4002347	Maputo		FP	Maputo	Swine	Al	All	3	1	3				4000742	10	A120	African swine fever				clinical signs	C801	Swine erysipelas									A120	African swine fever	2010-08-25
MOZ	001	4002358	2010-09-29	2010-09-29	2010-09-06	25	Y	4002359	Manica		Si	Manica	Swine	Al	All	32	32	15				4000746	25	A120	African swine fever				clinical signs	C801	Swine erysipelas									A120	African swine fever	2010-09-06
MOZ	001	4002399	2010-10-05	2010-10-05	2010-07-23	10	N		Maputo		FP	Maputo	Swine	Al	All	35	35	2				4000762	10	A120	African swine fever				clinical signs	C801	Swine erysipelas									A120	African swine fever	2010-09-21
MOZ	001	4002401	2010-10-05	2010-10-05	2010-09-08	10	Y	4002402	Maputo		Si	Maputo	Swine	Al	All	45	45	2				4000763	10	A120	African swine fever				clinical signs	C801	Swine erysipelas									A120	African swine fever	2010-09-21
MOZ	001	4002504	2010-12-06	2010-12-06	2010-11-11	22	Y	4002505	Nampula		FR	Nampula	Swine	Al	All	150	150	100				4000801	22	A120	African swine fever				clinical signs	C801	Swine erysipelas									A120	African swine fever	2010-11-11
MOZ	001	4002516	2010-12-07	2011-01-13 10:00:00	2010-09-10	40	Y	4002517	Manica		FR	Manica	Swine	Al	All	48	48	48				4000806	40	A120	African swine fever				clinical signs	C801	Swine erysipelas									A120	African swine fever	2010-09-17
MOZ	001	4002532	2010-12-08	2011-01-13 10:00:00	2010-10-13	10	N		Maputo		FP	Maputo	Swine	Al	All	75	75	5				4000813	10	A120	African swine fever				clinical signs	C801	Swine erysipelas									A120	African swine fever	2010-10-28
MOZ	001	4002598	2011-01-13 10:00:00	2011-01-13 10:00:00	2010-11-11 10:00:00	22	Y	4002599	Nampula		FR	Nampula	Swine	Al	All	150	150	150				4000851	22	A120	African swine fever				clinical signs	C801	Swine erysipelas									A120	African swine fever	2010-11-11
MOZ	001	4002679	2011-01-17 10:00:00	2011-01-17 10:00:00	2011-01-04 10:00:00	10	Y	4002680	Maputo		Si	Maputo	Swine	Al	All	6	6	3				4000911	10	A120	African swine fever				clinical signs	C801	Swine erysipelas									A120	African swine fever	2011-01-09
MOZ	001	4002728	2011-01-27 10:00:00	2011-03-07	2011-01-13 10:00:00	10	Y	4002729	Maputo		In	Maputo	Swine	Al	All	10	2	10				4000936	10	A120	African swine fever				clinical signs											A120	African swine fever	2011-01-19
MOZ	001	4002730	2011-01-27 10:00:00	2011-03-07	2010-12-27 10:00:00	25	Y	4002731	Manica		FP	Manica	Swine	Ad	Adult	65	65					4000937	25	A120	African swine fever				clinical signs	C801	Swine erysipelas									A120	African swine fever	2011-01-12
MOZ	001	4002750	2011-03-08	2011-03-08	2011-01-11	25	Y	4002751	Manica		Si	Manica	Swine	Al	All	42	42	42				4000942	25	A120	African swine fever				clinical signs	C801	Swine erysipelas									A120	African swine fever	2011-02-22
MOZ	001	4002783	2011-03-24	2011-03-24	2011-03-11	78	Y	4002784	Sofala		Si	Sofala	Swine	Al	All	5	2					4000956	78	A120	African swine fever				clinical signs	C801	Swine erysipelas									A120	African swine fever	2011-03-11
MOZ	001	4002805	2011-04-05	2011-04-05	2011-01-21	10	Y	4002806	Maputo		FP	Maputo	Swine	Al	All	7	7	7				4000965	10	A120	African swine fever				clinical signs	C801	Swine erysipelas									A120	African swine fever	2011-03-30
MOZ	001	4002819	2011-04-05	2011-04-05	2011-01-30	10	Y	4002820	Maputo		FR	Maputo	Swine	Al	All	5	3	3				4000972	10	A120	African swine fever				clinical signs	C801	Swine erysipelas									A120	African swine fever	2011-03-30
MOZ	001	4002821	2011-04-05	2011-04-05	2011-02-01	10	Y	4002822	Maputo		FR	Maputo	Swine	Al	All	3	3	2				4000973	10	A120	African swine fever				clinical signs	C801	Swine erysipelas									A120	African swine fever	2011-03-30
MOZ	001	4002837	2011-04-05	2011-04-05	2011-04-03	4000008	Y	4002838	Inhambane		FP	Inhambane	Swine	Al	All	37	37	10				4000979	4000008	A120	African swine fever				clinical signs	C801	Swine erysipelas									A120	African swine fever	2011-04-03
MOZ	001	4002851	2011-04-05	2011-04-05	2011-03-19	4000005	Y	4002852	Gaza		FR	Gaza	Swine	Al	All	70	0	2				4000986	4000005	A120	African swine fever				clinical signs	C801	Swine erysipelas									A120	African swine fever	2011-03-19
MOZ	001	4002853	2011-04-05	2011-04-05	2011-03-24	4000005	N		Gaza		FR	Gaza	Swine	Al	All	148	148					4000987	4000005	A120	African swine fever				clinical signs	C801	Swine erysipelas									A120	African swine fever	2011-03-24
MOZ	001	4002855	2011-04-05	2011-04-05	2011-03-24	4000005	Y	4002856	Gaza		FR	Gaza	Swine	Al	All	21	21	0				4000988	4000005	A120	African swine fever				clinical signs	C801	Swine erysipelas									A120	African swine fever	2011-03-24
MOZ	001	4002857	2011-04-05	2011-04-05	2011-03-24	4000005	Y	4002858	Gaza		FR	Gaza	Swine	Al	All	28	28	0				4000989	4000005	A120	African swine fever				clinical signs	C801	Swine erysipelas									A120	African swine fever	2011-03-24
MOZ	001	4002879	2011-05-05	2011-05-05	2011-04-02	76	Y	4002880	Zambezia		FP	Zambezia	Swine	Al	All	7	1	7				4001004	76	A120	African swine fever				clinical signs	C801	Swine erysipelas									A120	African swine fever	2011-04-02
MOZ	001	4002881	2011-05-05	2011-05-05	2011-03-25	22	Y	4002882	Nampula		FP	Nampula	Swine	Al	All	18	10	10				4001005	22	A120	African swine fever				clinical signs	C801	Swine erysipelas									A120	African swine fever	2011-04-06
MOZ	001	4002993	2011-07-08	2011-07-26	2011-07-06	4000008	Y	4002994	Inhambane		FR	Inhambane	Swine	Al	All	20	20	3				4001056	4000008	A120	African swine fever				clinical signs	C801	Swine erysipelas									A120	African swine fever	2011-07-06
MOZ	001	4002995	2011-07-08	2011-07-08	2011-04-03	4000008	Y	4002996	Inhambane		FP	Inhambane	Swine	Al	All	37	37	10				4001057	4000008	A120	African swine fever				clinical signs	C801	Swine erysipelas									A120	African swine fever	2011-07-03
MOZ	001	4003122	2011-11-22	2011-11-22	2011-10-20	22	Y	4003123	Nampula		FP	Nampula	Swine	Al	All	95	95	95				4001136	22	A120	African swine fever				clinical signs	C801	Swine erysipelas									A120	African swine fever	2011-10-20
MOZ	001	4003130	2011-11-22	2011-11-22	2011-09-06	10	Y	4003131	Maputo		In	Maputo	Swine	Al	All	21	21	3				4001140	10	A120	African swine fever				clinical signs	C801	Swine erysipelas									A120	African swine fever	2011-09-30
MOZ	001	4003176	2011-11-25	2011-11-25	2011-08-24	10	Y	4003177	Maputo		FP	Maputo	Swine	Ad	Adult	2	2	2				4001158	10	A120	African swine fever				clinical signs	C801	Swine erysipelas									A120	African swine fever	2011-09-30
MOZ	001	4003336	2012-05-11	2012-05-11	2012-04-20	40	Y	4003337	Tete		FP	Tete	Swine	Al	All	7	7					4001254	40	A120	African swine fever				clinical signs	C801	Swine erysipelas									A120	African swine fever	2012-04-20
MOZ	001	4003420	2012-06-29	2012-06-29	2012-06-05	37	Y	4003421	Manica		FP	Manica	Swine	Al	All	158	158	16				4001313	37	A120	African swine fever				clinical signs	C801	Swine erysipelas									A120	African swine fever	2012-06-13
MOZ	001	4003517	2012-09-17	2012-09-17	2012-08-25	45	Y	4003518	Cabo Delgado		FP	Cabo Delgado	Swine	Al	All	60	60	20				4001368	45	A120	African swine fever				Farmer's report	C801	Swine erysipelas									A120	African swine fever	2012-08-25
MOZ	001	4003549	2012-10-09	2012-10-09	2012-09-14	4000006	Y	4003550	Niassa		Si	Niassa	Swine	Al	All	20	20	50				4001381	4000001	A120	African swine fever				Farmer's report	C801	Swine erysipelas									A120	African swine fever	2012-09-18
MOZ	001	4003704	2012-11-08	2012-11-08	2012-10-29	10	Y	4003705	Maputo		In	Maputo	Swine	Al	All	150	150	3				4001466	10	A120	African swine fever				Farmer's report	C801	Swine erysipelas									A120	African swine fever	2012-11-01
MOZ	001	4003706	2012-11-08	2012-11-08	2012-10-23	10	Y	4003707	Maputo		In	Maputo	Swine	Al	All	57	5	5				4001467	10	A120	African swine fever				Farmer's report	C801	Swine erysipelas									A120	African swine fever	2012-10-30
MOZ	001	4003708	2012-11-08	2012-11-08	2012-10-24	10	Y	4003709	Maputo		In	Maputo	Swine	Al	All	100	5	5				4001468	10	A120	African swine fever				Farmer's report	C801	Swine erysipelas									A120	African swine fever	2012-10-30
MOZ	001	4003710	2012-11-08	2012-11-08	2012-10-29	10	Y	4003711	Maputo		In	Maputo	Swine	Ad	Adult	18	2	2				4001469	10	A120	African swine fever				Farmer's report	C801	Swine erysipelas									A120	African swine fever	2012-10-30
MOZ	001	4003727	2012-12-05	2012-12-05	2012-10-23	10	N		Maputo		In	Maputo	Swine	Al	All	57	57	5				4001476	10	A120	African swine fever				Farmer's report	C801	Swine erysipelas									A120	African swine fever	2012-11-12
MOZ	001	4003729	2012-12-05	2012-12-05	2012-10-24	10	N		Maputo		In	Maputo	Swine	Al	All	100	100	2				4001477	10	A120	African swine fever				Farmer's report	C801	Swine erysipelas									A120	African swine fever	2012-11-12
MOZ	001	4003731	2012-12-05	2012-12-05	2012-10-08	10	Y	4003732	Maputo		In	Maputo	Swine	Ad	Adult	2	2	2				4001478	10	A120	African swine fever				Farmer's report	C801	Swine erysipelas									A120	African swine fever	2012-11-12
MOZ	001	4003733	2012-12-05	2012-12-05	2012-10-29	10	N		Maputo		In	Maputo	Swine	Al	All	8	8	3				4001479	10	A120	African swine fever				Farmer's report	C801	Swine erysipelas									A120	African swine fever	2012-11-12
MOZ	001	4003735	2012-12-05	2012-12-05	2012-10-30	10	N		Maputo		In	Maputo	Swine	Al	All	25	5	10				4001480	10	A120	African swine fever				Farmer's report	C801	Swine erysipelas									A120	African swine fever	2012-11-12
MOZ	001	4003737	2012-12-05	2012-12-05	2012-10-30	10	N		Maputo		In	Maputo	Swine	Al	All	5	5	10				4001481	10	A120	African swine fever				Farmer's report	C801	Swine erysipelas									A120	African swine fever	2012-11-05
MOZ	001	4003739	2012-12-05	2012-12-05	2012-10-29	10	Y	4003740	Maputo		In	Maputo	Swine	Al	All	260	112	3				4001482	10	A120	African swine fever				Farmer's report	C801	Swine erysipelas									A120	African swine fever	2012-11-05
MOZ	001	4003741	2012-12-05	2012-12-05	2012-10-17	10	Y	4003742	Maputo		In	Maputo	Swine	Al	All	30	7	3				4001483	10	A120	African swine fever				Farmer's report	C801	Swine erysipelas									A120	African swine fever	2012-11-12
MOZ	001	4003757	2013-01-24	2013-01-24	2013-01-15	78	Y	4003758	Sofala		FP	Sofala	Swine	Al	All	28	28	436				4001490	78	A120	African swine fever				clinical signs	C801	Swine erysipelas									A120	African swine fever	2013-01-17
MOZ	001	4003761	2013-03-04	2013-03-04	2012-10-25	69	Y	4003762	Cabo Delgado		FP	Cabo Delgado	Swine	Al	All	30	30	10				4001491	69	A120	African swine fever				clinical signs	C801	Swine erysipelas									A120	African swine fever	2012-10-25
MOZ	001	4003777	2013-03-04	2013-03-04	2013-01-15	78	Y	4003778	Sofala		In	Sofala	Swine	Al	All	28	9	436				4001497	78	A120	African swine fever				Farmer's report	C801	Swine erysipelas									A120	African swine fever	2013-01-15
MOZ	001	4003779	2013-03-04	2013-03-04	2013-01-15	78	N		Sofala		In	Sofala	Swine	Al	All	154	39	598				4001498	78	A120	African swine fever				Farmer's report	C801	Swine erysipelas									A120	African swine fever	2013-01-15
MOZ	001	4003781	2013-03-04	2013-03-04	2013-01-15	78	N		Sofala		In	Sofala	Swine	Al	All	214	148	54				4001499	78	A120	African swine fever				Farmer's report	C801	Swine erysipelas									A120	African swine fever	2013-01-17
MOZ	001	4003785	2013-03-05	2013-03-05	2013-02-07	78	Y	4003786	Sofala		Si	Sofala	Swine	Al	All	9	9	59				4001500	78	A120	African swine fever				Farmer's report	C801	Swine erysipelas									A120	African swine fever	2013-02-07
MOZ	001	4003791	2013-03-05	2013-03-05	2013-01-30	10	N		Maputo		Si	Maputo	Swine	Al	All	10	5	2				4001502	10	A120	African swine fever				Farmer's report	C801	Swine erysipelas									A120	African swine fever	2013-02-22
MOZ	001	4003793	2013-03-05	2013-03-05	2013-02-18	10	N		Maputo		In	Maputo	Swine	Ad	Adult	7	3	2				4001503	10	A120	African swine fever				Farmer's report	C801	Swine erysipelas									A120	African swine fever	2013-02-22
MOZ	001	4003795	2013-03-05	2013-03-05	2013-02-07	10	N		Maputo		In	Maputo	Swine	Al	All	6	6	3				4001504	10	A120	African swine fever				Farmer's report	C801	Swine erysipelas									A120	African swine fever	2013-02-22
MOZ	001	4003846	2013-03-27	2013-03-27	2013-02-15	37	Y	4003847	Manica		FP	Manica	Swine	Al	All	167	167	5				4001534	37	A120	African swine fever				Farmer's report	C801	Swine erysipelas									A120	African swine fever	2013-03-05
MOZ	001	4003850	2013-03-27	2013-03-27	2013-03-12	10	N		Maputo		FR	Maputo	Swine	Al	All	12	12	2				4001537	10	A120	African swine fever				Farmer's report	C801	Swine erysipelas									A120	African swine fever	2013-03-19
MOZ	001	4003888	2013-04-11	2013-04-11	2013-03-27	10	Y	4003889	Maputo		Si	Maputo	Swine	Al	All	28	28	3				4001550	10	A120	African swine fever				Farmer's report	C801	Swine erysipelas									A120	African swine fever	2013-04-09
MOZ	001	4003890	2013-04-11	2013-04-11	2013-03-14	10	N		Maputo		Si	Maputo	Swine	Al	All	100	100	2				4001551	10	A120	African swine fever				Farmer's report	C801	Swine erysipelas									A120	African swine fever	2013-04-09
MOZ	001	4003896	2013-04-11	2013-04-11	2013-01-23	10	Y	4003897	Maputo		FP	Maputo	Swine	Al	All	61	55	3				4001553	10	A120	African swine fever				Farmer's report	C801	Swine erysipelas									A120	African swine fever	2013-01-30
MOZ	001	4003898	2013-04-11	2013-04-11	2013-01-19	10	Y	4003899	Maputo		In	Maputo	Swine	Al	All	28	26	3				4001554	10	A120	African swine fever				Farmer's report	C801	Swine erysipelas									A120	African swine fever	2013-01-30
MOZ	001	4003900	2013-04-11	2013-04-11	2013-01-10	10	Y	4003901	Maputo		In	Maputo	Swine	Al	All	28	28	3				4001555	10	A120	African swine fever				Farmer's report	C801	Swine erysipelas									A120	African swine fever	2013-01-30
MOZ	001	4003902	2013-04-11	2013-04-11	2013-01-19	10	Y	4003903	Maputo		In	Maputo	Swine	Al	All	21	15	3				4001556	10	A120	African swine fever				Farmer's report	C801	Swine erysipelas									A120	African swine fever	2013-01-30
MOZ	001	4003904	2013-04-11	2013-04-11	2013-01-13	10	Y	4003905	Maputo		In	Maputo	Swine	Al	All	28	26	3				4001557	10	A120	African swine fever				Farmer's report	C801	Swine erysipelas									A120	African swine fever	2013-01-30
MOZ	001	4003908	2013-04-17	2013-04-17	2013-01-13	10	Y	4003909	Maputo		In	Maputo	Swine	Al	All	22	22	4				4001558	10	A120	African swine fever				clinical signs	C801	Swine erysipelas									A120	African swine fever	2013-01-30
MOZ	001	4003927	2013-05-22	2013-05-22	2012-12-19	10	Y	4003928	Maputo		Si	Maputo	Swine	Al	All	16	7	2				4001563	10	A120	African swine fever				Farmer's report	C801	Swine erysipelas									A120	African swine fever	2013-01-30
MOZ	001	4003929	2013-05-22	2013-05-22	2013-04-10	4000008	Y	4003930	Inhambane		FP	Inhambane	Swine	Ad	Adult	8	8	1				4001564	4000008	A120	African swine fever				Farmer's report	C801	Swine erysipelas									A120	African swine fever	2013-04-11
MOZ	001	4004351	2014-05-27	2014-05-27	2014-03-25		Y	4004352	Maputo		FP	Manica	Swine	Al	All	18	18	17				4001822		A120	African swine fever				Farmer's report	C801	Swine erysipelas									A120	African swine fever	2014-05-06
MOZ	001	4004497	2014-10-08	2014-10-08	2014-06-04	10	Y	4004498	Maputo		In	Maputo	Swine	Al	All	15	15	5				4001897	10	A120	African swine fever				Farmer's report	C801	Swine erysipelas									A120	African swine fever	2014-08-25
MOZ	001	4004499	2014-10-08	2014-10-08	2014-06-04	10	Y	4004500	Maputo		In	Maputo	Swine	Al	All	9	9	2				4001898	10	A120	African swine fever				Farmer's report	C801	Swine erysipelas									A120	African swine fever	2014-08-25
MOZ	001	4004734	2015-02-02	2015-02-02	2014-11-11	24	Y	4004735	Sofala		In	Sofala	Swine	Ad	Adult	24	24	6				4002067	24	A120	African swine fever				Farmer's report	C801	Swine erysipelas									A120	African swine fever	2014-11-11
MOZ	001	4004758	2015-04-15	2015-04-15	2015-02-20	10	Y	4004759	Maputo		Si	Maputo	Swine	Al	All	35	35	210				4002076	10	A120	African swine fever				Farmer's report	C801	Swine erysipelas									A120	African swine fever	2015-02-27
MOZ	001	4004784	2015-05-18	2015-05-18	2015-04-20	14	N		Tete		FP	Tete	Swine	Al	All	122	122	10				4002087	14	A120	African swine fever				Farmer's report	C801	Swine erysipelas									A120	African swine fever	2015-04-20
MOZ	001	4004828	2015-07-27	2015-07-27	2015-06-10	76	Y	4004829	Zambezia		FP	Zambezia	Swine	Al	All	10	7	35				4002105	76	A120	African swine fever				clinical signs	C801	Swine erysipelas									A120	African swine fever	2015-06-10
MOZ	001	4004948	2015-07-28	2015-07-28	2015-06-10	76	Y	4004949	Zambezia		FP	Zambezia	Swine	Al	All	10	7	35				4002163	76	A120	African swine fever				clinical signs	C801	Swine erysipelas									A120	African swine fever	2015-06-10
MOZ	001	4004982	2015-07-29	2015-07-29	2015-06-10	76	Y	4004983	Zambezia		FP	Zambezia	Swine	Al	All	10	7	35				4002179	76	A120	African swine fever				clinical signs	C801	Swine erysipelas									A120	African swine fever	2015-06-10
MOZ	001	4005164	2015-10-27	2015-10-27	2015-08-14	74	Y	4005165	Tete		FP	Tete	Swine	Al	All	8	6	28				4002324	74	A120	African swine fever				Farmer's report	C801	Swine erysipelas									A120	African swine fever	2015-08-14
MOZ	001	4005180	2015-10-27	2015-10-27	2015-07-20	10	Y	4005181	Maputo		FP	Maputo	Swine	Ad	Adult	6	6	8				4002331	10	A120	African swine fever				Farmer's report	C801	Swine erysipelas									A120	African swine fever	2015-07-20
MOZ	001	4005250	2015-12-30	2015-12-30	2015-10-15	10	N		Maputo		In	Maputo	Swine	Ju	Juvenile	17	5	3				4002361	10	A120	African swine fever				Farmer's report	C801	Swine erysipelas									A120	African swine fever	2015-11-20
MOZ	001	4005276	2015-12-31	2015-12-31	2015-10-15	10	N		Maputo		FP	Maputo	Swine	Ju	Juvenile	5	5	3				4002374	10	A120	African swine fever				Farmer's report	C801	Swine erysipelas									A120	African swine fever	2015-11-20
MOZ	001	4005486	2016-02-29	2016-02-29	2016-01-03	10	Y	4005487	Maputo		In	Maputo	Swine	Ad	Adult	5	5	1				4002514	10	A120	African swine fever				Farmer's report	C801	Swine erysipelas									A120	African swine fever	2016-01-22
MOZ	001	4005560	2016-04-14	2016-04-14	2016-02-15	37	Y	4005561	Manica		In	Manica	Swine	Al	All	36	36	2				4002548	37	A120	African swine fever				Farmer's report	C801	Swine erysipelas									A120	African swine fever	2016-03-14
MOZ	001	4005562	2016-04-14	2016-04-14	2016-02-20	37	Y	4005563	Manica		In	Manica	Swine	Al	All	3	3	3				4002549	37	A120	African swine fever				Farmer's report	C801	Swine erysipelas									A120	African swine fever	2016-03-14
MOZ	001	4005674	2016-05-13	2016-05-13	2016-05-03	37	Y	4005675	Manica		Si	Manica	Swine	Al	All	62	62	1				4002648	37	A120	African swine fever				Farmer's report	C801	Swine erysipelas									A120	African swine fever	2016-05-04
MOZ	001	4005723	2016-06-21	2016-06-21	2016-03-05	37	Y	4005724	Manica		FP	Manica	Swine	Al	All	62	62	1				4002666	37	A120	African swine fever				Farmer's report	C801	Swine erysipelas									A120	African swine fever	2016-05-04
MOZ	001	4006040	2016-08-16	2016-08-16	2016-06-03	28	Y	4006041	Inhambane		FP	Inhambane	Swine	Ju	Juvenile	2	2	2				4002856		A120	African swine fever				clinical signs	B052	Aujeszky's disease
MOZ	001	4006146	2016-09-15	2016-09-15	2016-08-19	24	N		Sofala		In	Sofala	Swine	Ad	Adult	0	0	0				4002876	24	A120	African swine fever				clinical signs	B052	Aujeszky's disease									A120	African swine fever	2016-08-25
MOZ	001	4006194	2016-11-04	2016-11-04	2016-10-21	10	Y	4006195	Maputo		In	Maputo	Swine	Al	All	21	21					4002879	10	A120	African swine fever				clinical signs	B052	Aujeszky's disease									A120	African swine fever	2016-10-26
MOZ	001	4006252	2016-11-07	2016-11-07	2016-10-05	10	N		Maputo		FP	Maputo	Swine	Al	All	27	21					4002904	10	A120	African swine fever				clinical signs	B052	Aujeszky's disease									A120	African swine fever	2016-10-31
MOZ	001	4006561	2017-01-23	2017-01-23	2016-07-15	4000004	Y	4006562	Gaza		FR	Gaza	Swine	Ad	Adult	10	10	1				4002985	4000004	A120	African swine fever				PM lesions	B052	Aujeszky's disease									A120	African swine fever	2016-07-18
MOZ	001	4006611	2017-01-25	2017-01-25	2016-08-17	4000004	Y	4006612	Gaza		FP	Gaza	Swine	Ad	Adult	6	6	1				4003005	4000007	A120	African swine fever				clinical signs	B052	Aujeszky's disease									A120	African swine fever	2016-08-22
MOZ	001	4006623	2017-01-26	2017-01-26	2016-08-24	24	Y	4006624	Sofala		FP	Sofala	Swine	Al	All	17	0	7				4003009	4000007	A120	African swine fever				clinical signs	B052	Aujeszky's disease									A120	African swine fever	2016-08-25
MOZ	001	4006643	2017-02-06	2017-02-06	2016-09-13	4000004	Y	4006644	Gaza			Gaza	Swine	Al	All	3	3	6				4003019	4000007	A120	African swine fever				clinical signs	B052	Aujeszky's disease									A120	African swine fever	2016-09-21
MOZ	001	4006725	2017-03-13	2017-03-13	2017-03-08	37	Y	4006726	Manica		FR	Manica	Swine	MISS	Missing	48	48	2				4003042		A120	African swine fever				clinical signs	C801	Swine erysipelas
MOZ	001	4006731	2017-03-13	2017-03-13	2017-02-21	4000004	Y	4006732	Gaza		FR	Gaza	Swine	Al	All	9	5	141				4003044	4000004	A120	African swine fever				clinical signs	C801	Swine erysipelas									A120	African swine fever	2017-02-27
MOZ	001	4006743	2017-03-14	2017-03-14	2017-02-21	10	N		Maputo	Bloco I Teixeira	Si	Maputo	Swine	Ad	Adult	11	6	11				4003047	4000007	A120	African swine fever				PM lesions,PM lesions	B052	Aujeszky's disease									A120	African swine fever	2017-02-24
MOZ	001	4006745	2017-03-14	2017-03-14	2017-02-15	10	Y	4006746	Maputo	CITTAU	Si	Maputo	Swine	Ad	Adult	66	50	145				4003048	4000007	A120	African swine fever				PM lesions	B052	Aujeszky's disease									A120	African swine fever	2017-02-16
MOZ	001	4006798	2017-03-22	2017-03-22	2017-02-21	74	Y	4006799	Tete		FR	Tete	Swine	Al	All	12	12	12					74	A120	African swine fever				clinical signs	B052	Aujeszky's disease									A120	African swine fever	2017-02-21
MOZ	001	4006806	2017-03-23	2017-03-23	2017-03-09	15	N		Zambezia		Pu	Zambezia	Swine	Al	All	9	9	79				4003058	4000007	A120	African swine fever				clinical signs	B052	Aujeszky's disease									A120	African swine fever	2017-03-15
MOZ	001	4006839	2017-04-05	2017-04-05	2017-03-02	10	N		Maputo		FP	Maputo	Swine	Al	All	6	6					4003063	4000007	A120	African swine fever				clinical signs	B052	Aujeszky's disease									A120	African swine fever	2017-03-23
MOZ	001	4006841	2017-04-05	2017-04-05	2017-03-08	37	N		Manica		FR	Manica	Swine	Al	All	4	4					4003064	4000007	A120	African swine fever				clinical signs	C801	Swine erysipelas									A120	African swine fever	2017-03-17
MOZ	001	4006940	2017-05-15	2017-05-15	2017-04-24	10	Y	4006941	Maputo		FP	Maputo	Swine	Al	All	10	10	25					10																	A120	African swine fever	2017-04-28
MOZ	001	4007037	2017-07-06	2017-07-06	2017-06-06	10	Y	4007038	Maputo		In	Maputo	Swine	Al	All	5	1	3				4003104	4000007	A120	African swine fever				clinical signs	B052	Aujeszky's disease									A120	African swine fever	2017-06-15
MOZ	001	4007041	2017-07-06	2017-07-06	2017-06-06	4000015	Y	4007042	Maputo		In	Maputo	Swine	Al	All	4	4	1				4003106	4000007	A120	African swine fever				clinical signs	B052	Aujeszky's disease									A120	African swine fever	2017-06-27
MOZ	001	4007053	2017-07-06	2017-07-06	2017-06-06	4000015	Y	4007054	Maputo		In	Maputo	Swine	Al	All	5	5	2				4003113	4000007	A120	African swine fever				clinical signs	B052	Aujeszky's disease									A120	African swine fever	2017-06-29
MOZ	001	4007205	2017-08-29	2017-08-29	2017-06-20	10	Y	4007206	Maputo		FR	Maputo	Swine	Al	All	4	4	2				4003152	4000007	A120	African swine fever				clinical signs	B052	Aujeszky's disease									A120	African swine fever	2017-08-01
MOZ	001	4007270	2017-09-19	2017-09-19	2017-08-29	37	Y	4007271	Manica		FP	Manica	Swine	Al	All	6	6	1				4003165	4000007	A120	African swine fever				clinical signs	B052	Aujeszky's disease									A120	African swine fever	2017-08-30
MOZ	001	4007358	2017-10-30	2017-10-30	2017-08-09	37	Y	4007359	Manica		FR	Manica	Swine	Al	All	15	15	2				4003180, 4003181	37	A120	African swine fever				PM lesions,PM lesions	B052	Aujeszky's disease									A120	African swine fever	2017-08-30
MOZ	001	4007472	2017-12-27	2017-12-27	2017-09-25	10	Y	4007473	Maputo		Si	Maputo	Swine	Al	All	7	5	7				4003227	4000007	A120	African swine fever				clinical signs	B052	Aujeszky's disease									A120	African swine fever	2017-10-30
MOZ	001	4007701	2018-04-10	2018-04-10	2018-03-12	4000014	Y	4007702	Nampula		FR	Nampula	Swine	Al	All	12	12	2				4003261	4000014	A120	African swine fever				clinical signs	B052	Aujeszky's disease									A120	African swine fever	2018-03-19
MOZ	001	4008179	2019-01-23	2019-01-23	2019-01-09		N		Nampula		FR	Nampula	Swine	Al	All	3	3	1				4003317		A120	African swine fever				clinical signs	B052	Aujeszky's disease									A120	African swine fever	2019-01-14
MOZ	001	4008183	2019-01-29	2019-01-29	2019-01-12	10	Y	4008184	Maputo	Agrovisa	In	Maputo	Swine	Al	All	98	98	6				4003318	4000007	A120	African swine fever				clinical signs	B052	Aujeszky's disease									A120	African swine fever	2019-01-24
MOZ	001	4008185	2019-01-29	2019-01-29	2019-01-10	10	Y	4008186	Maputo		Si	Maputo	Swine	Al	All	50	50	2				4003319	10	A120	African swine fever				clinical signs	B052	Aujeszky's disease									A120	African swine fever	2019-01-10
MOZ	001	4008187	2019-01-29	2019-01-29	2019-01-08	10	Y	4008188	Maputo		Si	Maputo	Swine	Al	All	169	169	2				4003320	10	A120	African swine fever				clinical signs	B052	Aujeszky's disease									A120	African swine fever	2019-01-08
MOZ	001	4008344	2019-04-24	2019-04-24	2019-03-13	37	Y	4008345	Manica		FR	Manica	Swine	Al	All	26	26					4003374	37	A120	African swine fever				clinical signs	B052	Aujeszky's disease									A120	African swine fever	2019-03-13
MOZ	001	4008408	2019-06-06	2019-06-06	2019-05-06	60	Y	4008409	Gaza		Si	Gaza	Swine	Al	All	25	25	8				4003381		A120	African swine fever				clinical signs	B052	Aujeszky's disease									A120	African swine fever	2019-05-08
MOZ	001	4008574	2019-08-14	2019-08-14	2019-07-29		Y	4008575	Nampula		FR	Nampula	Swine	Al	All	8	8	20						A120	African swine fever				clinical signs	B052	Aujeszky's disease									A120	African swine fever	2019-07-29
MOZ	001	4008582	2019-08-14	2019-08-14	2019-08-12		Y	4008583	Nampula		FR	Nampula	Swine	Al	All	32	32	80						A120	African swine fever				clinical signs	B052	Aujeszky's disease									A120	African swine fever	2019-08-12
MOZ	001	4008688	2019-12-02	2019-12-02	2019-10-23	10	N		Maputo		FR	Maputo	Swine	Al	All	5	5	5				4003455	4000007	A120	African swine fever				clinical signs											A120	African swine fever	2019-11-15
MOZ	001	4008973	2020-05-12	2020-05-12	2020-04-13		Y	4008974	Maputo	Sector familiar	Si	Maputo	Swine	Al	All	35	35							A120	African swine fever				clinical signs	B052	Aujeszky's disease									A120	African swine fever	2020-04-13

## Sheet: Swine census
Province		Location ID	population	Year
Niassa		01	19737	2002
Cabo Delgado		02	64465	2002
Nampula		03	149572	2000
Zambezia		04	244976	2000
Tete		05	221988	2000
Manica		06	72341	2000
Sofala		07	104697	2000
Inhambane		08	268799	2000
Gaza		09	138964	2000
Maputo Provincia		10	37042	2000
Maputo Cidade		11	18131	2000
Niassa		01	19737	2001
Cabo Delgado		02	64465	2001
Nampula		03	149572	2001
Zambezia		04	245141	2001
Tete		05	221988	2001
Manica		06	72341	2001
Sofala		07	120229	2001
Inhambane		08	268799	2001
Gaza		09	138964	2001
Maputo Provincia		10	37042	2001
Maputo Cidade		11	18131	2001
Niassa		01	12000	2002
Cabo Delgado		02	98000	2002
Nampula		03	157000	2002
Zambezia		04	373000	2002
Tete		05	243000	2002
Manica		06	189000	2002
Sofala		07	80000	2002
Inhambane		08	286000	2002
Gaza		09	129000	2002
Maputo Provincia		10	34000	2002
Maputo Cidade		11	37042	2002
Niassa		01	18131	2003
Cabo Delgado		02	67000	2003
Nampula		03	88000	2003
Zambezia		04	282000	2003
Tete		05	187000	2003
Manica		06	139000	2003
Sofala		07	87000	2003
Inhambane		08	288000	2003
Gaza		09	191000	2003
Maputo Provincia		10	24000	2003
Maputo Cidade		11	18131	2003
Niassa		01	19737	2004
Cabo Delgado		02	101480	2004
Nampula		03	149722	2004
Zambezia		04	245043	2004
Tete		05	222141	2004
Manica		06	72341	2004
Sofala		07	105397	2004
Inhambane		08	268799	2004
Gaza		09	138964	2004
Maputo Provincia		10	37706	2004
Maputo Cidade		11	18131	2004
Niassa		01	3000	2005
Cabo Delgado		02	50000	2005
Nampula		03	131000	2005
Zambezia		04	319000	2005
Tete		05	287000	2005
Manica		06	121000	2005
Sofala		07	116000	2005
Inhambane		08	306000	2005
Gaza		09	257000	2005
Maputo Provincia		10	43000	2005
Maputo Cidade		11	18736	2005
Niassa		01	2000	2006
Cabo Delgado		02	95000	2006
Nampula		03	96000	2006
Zambezia		04	237000	2006
Tete		05	195000	2006
Manica		06	96000	2006
Sofala		07	127000	2006
Inhambane		08	243000	2006
Gaza		09	65000	2006
Maputo Provincia		10	27000	2006
Maputo Cidade		11	18131	2006
Niassa		01	6000	2007
Cabo Delgado		02	34000	2007
Nampula		03	114000	2007
Zambezia		04	309000	2007
Tete		05	209000	2007
Manica		06	245000	2007
Sofala		07	125000	2007
Inhambane		08	195000	2007
Gaza		09	84000	2007
Maputo Provincia		10	22000	2007
Maputo Cidade		11	18131	2007
Niassa		01	30000	2008
Cabo Delgado		02	42000	2008
Nampula		03	159000	2008
Zambezia		04	309000	2008
Tete		05	357000	2008
Manica		06	118000	2008
Sofala		07	144000	2008
Inhambane		08	238000	2008
Gaza		09	104000	2008
Maputo Provincia		10	33000	2008
Maputo Cidade		11	18156	2008
Niassa		01	19737	2009
Cabo Delgado		02	64465	2009
Nampula		03	149572	2009
Zambezia		04	244976	2009
Tete		05	221988	2009
Manica		06	72341	2009
Sofala		07	105359	2009
Inhambane		08	268799	2009
Gaza		09	138964	2009
Maputo Provincia		10	38142	2009
Maputo Cidade		11	18131	2009
Niassa		01	19737	2010
Cabo Delgado		02	64465	2010
Nampula		03	149572	2010
Zambezia		04	244990	2010
Tete		05	221919	2010
Manica		06	221919	2010
Sofala		07	72345	2010
Inhambane		08	104712	2010
Gaza		09	268788	2010
Maputo Provincia		10	55183	2010
Maputo Cidade		11	18553	2010
Niassa		01	19737	2011
Cabo Delgado		02	64465	2011
Nampula		03	149747	2011
Zambezia		04	245010	2011
Tete		05	221988	2011
Manica		06	73144	2011
Sofala		07	105197	2011
Inhambane		08	269296	2011
Gaza		09	140733	2011
Maputo Provincia		10	37263	2011
Maputo Cidade		11	18173	2011
Niassa		01	34000	2012
Cabo Delgado		02	82000	2012
Nampula		03	118000	2012
Zambezia		04	328000	2012
Tete		05	375000	2012
Manica		06	72000	2012
Sofala		07	237000	2012
Inhambane		08	223000	2012
Gaza		09	202000	2012
Maputo Provincia		10	56000	2012
Maputo Cidade		11	18168	2012
Niassa		01	9000	2013
Cabo Delgado		02	60000	2013
Nampula		03	84000	2013
Zambezia		04	344000	2013
Tete		05	209000	2013
Manica		06	190000	2013
Sofala		07	133000	2013
Inhambane		08	191000	2013
Gaza		09	140000	2013
Maputo Provincia		10	50000	2013
Maputo Cidade		11	18131	2013
Niassa		01	26000	2014
Cabo Delgado		02	75000	2014
Nampula		03	196000	2014
Zambezia		04	272000	2014
Tete		05	304000	2014
Manica		06	188000	2014
Sofala		07	213000	2014
Inhambane		08	197000	2014
Gaza		09	257000	2014
Maputo Provincia		10	144000	2014
Maputo Cidade		11	18131	2014
Niassa		01	9424	2015
Cabo Delgado		02	86353	2015
Nampula		03	334833	2015
Zambezia		04	92885	2015
Tete		05	297128	2015
Manica		06	91595	2015
Sofala		07	125091	2015
Inhambane		08	234673	2015
Gaza		09	137001	2015
Maputo Provincia		10	179344	2015
Maputo Cidade		11	18181	2015
Niassa		01	19737	2016
Cabo Delgado		02	64465	2016
Nampula		03	149572	2016
Zambezia		04	244976	2016
Tete		05	221988	2016
Manica		06	73626	2016
Sofala		07	104791	2016
Inhambane		08	268803	2016
Gaza		09	139150	2016
Maputo Provincia		10	37132	2016
Maputo Cidade		11	18131	2016
Niassa		01	19737	2017
Cabo Delgado		02	64465	2017
Nampula		03	149572	2017
Zambezia		04	245074	2017
Tete		05	222425	2017
Manica		06	75716	2017
Sofala		07	104697	2017
Inhambane		08	268799	2017
Gaza		09	139105	2017
Maputo Provincia		10	37752	2017
Maputo Cidade		11	18131	2017
Niassa		01	19737	2018
Cabo Delgado		02	64465	2018
Nampula		03	149640	2018
Zambezia		04	244976	2018
Tete		05	221988	2018
Manica		06	72341	2018
Sofala		07	104697	2018
Inhambane		08	268799	2018
Gaza		09	138964	2018
Maputo Provincia		10	37706	2018
Maputo Cidade		11	18131	2018
Niassa		01	19737	2019
Cabo Delgado		02	64465	2019
Nampula		03	149997	2019
Zambezia		04	244976	2019
Tete		05	221988	2019
Manica		06	72393	2019
Sofala		07	104697	2019
Inhambane		08	268799	2019
Gaza		09	139058	2019
Maputo Provincia		10	37633	2019
Maputo Cidade		11	18131	2019
Niassa		01	18778	2020
Cabo Delgado		02	75426	2020
Nampula		03	94416	2020
Zambezia		04	178396	2020
Tete		05	441843	2020
Manica		06	121228	2020
Sofala		07	252405	2020
Inhambane		08	142341	2020
Gaza		09	206609	2020
Maputo Provincia		10	103569	2020
Maputo Cidade		11	18346	2020
